# Supplementary material for: Examination of Cluster Groups of Risk Behaviors and Beliefs Associated with Non-Communicable Diseases with Latent Class Analysis: A Cross-Sectional Study in Rural Bangladesh
Source: Healthcare (Basel). 2023 Aug 12;11(16):2279. doi: 10.3390/healthcare11162279 (PMC10454554; doi:10.3390/healthcare11162279)
Supplement: Supplementary file 1 [file healthcare-11-02279-s001.zip]

Archive with 1 entries (1 files):
- healthcare-2477493-supplementary.pdf
